# Supplementary material for: Genome-Wide Co-Expression Distributions as a Metric to Prioritize Genes of Functional Importance
Source: Genes (Basel). 2020 Oct 20;11(10):1231. doi: 10.3390/genes11101231 (PMC7593939; doi:10.3390/genes11101231)
Supplement: Supplementary file 1 [file genes-11-01231-s001.zip]

Archive with 6 entries (6 files):
- SupplementaryFile1_TablesAndFigures.pdf
- SupplementaryFile2_FE_shape1.html
- SupplementaryFile3_FE_shape2.html
- SupplementaryFile4_FE_shape3.html
- SupplementaryFile5_FE_shape4.html
- SupplementaryFile6.zip
